# Supplementary material for: Hepatitis B Virus X Protein Stimulates Proliferation, Wound Closure and Inhibits Apoptosis of HuH-7 Cells via CDC42
Source: Int J Mol Sci. 2017 Mar 8;18(3):586. doi: 10.3390/ijms18030586 (PMC5372602; doi:10.3390/ijms18030586)
Supplement: Supplementary file 1 [file ijms-18-00586-s001.zip]

Archive with 2 entries (2 files):
- ijms-177668-supple-proof reading.pdf
- Table S4.xlsx
